# Supplementary material for: Multi-Omics Data Integration Reveals Sex-Dependent Hippocampal Programming by Maternal High-Fat Diet during Lactation in Adult Mouse Offspring
Source: Nutrients. 2023 Nov 5;15(21):4691. doi: 10.3390/nu15214691 (PMC10649590; doi:10.3390/nu15214691)
Supplement: Supplementary file 1 [file nutrients-15-04691-s001.zip]

Archive with 1 entries (1 files):
- nutrients-2673931-supplementary.pdf
